# Supplementary material for: TICAM1-Mediated TLR3/TLR4 Signaling Promotes Endometrial Stromal Cell Proliferation, Migration, and Invasion in Endometriosis via IRF3/IFN-β Axis
Source: Int J Mol Sci. 2026 Jun 4;27(11):5089. doi: 10.3390/ijms27115089 (PMC13257043; doi:10.3390/ijms27115089)
Supplement: Supplementary file 1 [file ijms-27-05089-s001.zip]

Archive with 1 entries (1 files):
- ijms-4311285-supplementary.pdf
